# Supplementary material for: Molecular Detection and Clinical Impact of Helicobacter pylori Virulence Genes in Gastric Diseases: A Study in Arequipa, Peru
Source: Biomedicines. 2025 Apr 9;13(4):914. doi: 10.3390/biomedicines13040914 (PMC12025056; doi:10.3390/biomedicines13040914)
Supplement: Supplementary file 1 [file biomedicines-13-00914-s001.zip]

Archive with 2 entries (2 files):
- Figure S1. Representative agarose gels showing amplification of virulence genes of Helicobacter pylori..png
- Source S1.pdf
